# Supplementary material for: Gene Flow and Genetic Structure Reveal Reduced Diversity between Generations of a Tropical Tree, Manilkara multifida Penn., in Atlantic Forest Fragments
Source: Genes (Basel). 2021 Dec 20;12(12):2025. doi: 10.3390/genes12122025 (PMC8701937; doi:10.3390/genes12122025)
Supplement: Supplementary file 1 [file genes-12-02025-s001.zip]

Archive with 1 entries (1 files):
- genes-1447544-supplementary-Figure S1.pdf
